# Supplementary material for: Energy Allocation of the Wolf Spider Pardosa pseudoannulata under Dietary Restriction
Source: Insects. 2023 Jun 25;14(7):579. doi: 10.3390/insects14070579 (PMC10380717; doi:10.3390/insects14070579)
Supplement: Supplementary file 1 [file insects-14-00579-s001.zip]

Archive with 1 entries (1 files):
- insects-2427924-supplementary.pdf
